# Supplementary material for: Function Analysis of the ERF and DREB Subfamilies in Tomato Fruit Development and Ripening
Source: Front Plant Sci. 2022 Mar 4;13:849048. doi: 10.3389/fpls.2022.849048 (PMC8931701; doi:10.3389/fpls.2022.849048)
Supplement: Supplementary file 1 [file Table_1.XLSX]

## Sheet: Sheet1
Supplementary Table S1. Primers in this study
Gene name	Primer	Sequence	Tm (oC)	Production
SlAcin	Forward	GAATGGGACAGAAGGATGCGTAT	58	191 bp
	Reverse	GGGTGCCTCAGTCAGGAGAACAG	58
SlERF2-6	Forward	ACTACAGAGGAGTGAGAAAGCGTC	62	215 bp
	Reverse	TAAGAGGAGCGGAAGAAGGC	59.9
SlERF2-10	Forward	AATGATTTGTCTGCTGCTTCG	56.1	105 bp
	Reverse	TTCCTCTGTATGGTTATGATGGGT	58.6
SlERF3-4	Forward	GAAAAAATGCCGTGTTTGGTT	54.1	163 bp
	Reverse	CGTACTCGTATCACTCGGACTCC	63.7
SlERF4-1	Forward	AGGTGTAAGCGTTTCGTTAGAGA	58.4	215 bp
	Reverse	CATTTCCCCCATTTTCGTTG	55.8
SlERF4-10	Forward	ATGGAAGGAGAGAAGAGAAAACAG	58.6	153 bp
	Reverse	AGCAACAGGGGAAGAATAAGAAC	58.4
SlERF5-8	Forward	ACCCAAATGAACCCAACTCC	57.8	235 bp
	Reverse	GTACCCAACCAAATCCTCGAT	58
SlERF7-2	Forward	GCTTTTCCCCAATCCGAGAC	59.9	178 bp
	Reverse	CCGATCATCCACCACAGACG	61.9
SlERF7-3	Forward	GGGTCTGGCTGGGTACTTTT	59.9	150 bp
	Reverse	ACGGGCTCTGACTGTTATTGTT	58.2
SlERF7-5	Forward	GATAAGGTTCCGTGGAGTTCG	60	216 bp
	Reverse	TGGTGAGGATATGGAGGTAGATG	60.1
SlERF10-1	Forward	AATCATTCAGTGGACCGAGACC	54.8	210 bp
	Reverse	GAAAGTTGAGATCGAAAGGCAGT	60
SlERF10-2	Forward	GTGGAGCGAAAGCGAAAACT	56.4	254 bp
	Reverse	ATTCACCGCCTGTACCGAAC	61.9
SlERF12-1	Forward	ATGCCCCGTCGGAAAAAT	55	130 bp
	Reverse	CCCTTATCTCAGCAGAAAATCG	58.2
3×GCC	Forward	GAAAAGCTTGAATTCGAGCTCTAAGAGCCGCCTAAGAGCCGCCTAAGAGCCGCCGGCGGCTCTTActcgaggcatgtgctctgtat		86 bp
	Reverse	ATACAGAGCACATGCCTCGAGTAAGAGCCGCCGGCGGCTCTTAGGCGGCTCTTAGGCGGCTCTTAGAGCTCGAATTCAAGCTTTTC
3×DRE	Forward	GAAAAGCTTGAATTCGAGCTCGATATACTACCGACATGAGTTCCAAGATATACTACCGACATGAGTTCCAActcgaggcatgtgctctgtat		92 bp
	Reverse	ATACAGAGCACATGCCTCGAGTTGGAACTCATGTCGGTAGTATATCTTGGAACTCATGTCGGTAGTATATCGAGCTCGAA TTCAAGCTTTTC
AD-SlERF2-6	Forward	GCCATGGAGGCCAGTGAATTC ATGGCTTCCACTCGTGAGGG	62	300 bp
	Reverse	AGCTCGAGCTCGATGGATCCC TCATGAGCCTACGTCCGGAG	60
AD-SlERF2-6-N	Forward	GCCATGGAGGCCAGTGAATTC ATGGCTTCCACTCGTGAGGGTCAC	68.3	222 bp
	Reverse	AGCTCGAGCTCGATGGATCCC AAGGCTGCGGCGGCGG	68.3
AD-SlERF2-10	Forward	GCCATGGAGGCCAGTGAATTC ATGAGGAAGTGGGGAAAATG	56.4	402 bp
	Reverse	AGCTCGAGCTCGATGGATCCC TTACCAGTAATCCACTTCTGGATC	57.4
AD-SlERF2-10-N	Forward	GCCATGGAGGCCAGTGAATTC ATGAGGAAGTGGGGAAAATG	56.4	351 bp
	Reverse	AGCTCGAGCTCGATGGATCCC GGGCTTCTCTTGAAACCAAC	56.4
AD-SlERF3-4	Forward	GCCATGGAGGCCAGTGAATTC ATGGCGCCCAAGCCAAAATGT	68.3	651 bp
	Reverse	AGCTCGAGCTCGATGGATCCC TCACATGTCTTCCGGTGTCGGAAG	68
AD-SlERF3-4-N	Forward	GCCATGGAGGCCAGTGAATTC ATGGCGCCCAAGCCAAAATGT	68.3	615 bp
	Reverse	AGCTCGAGCTCGATGGATCCC GAACTTAGCTTTTGGCTTGAAATTGTTAC	64.5
AD-SlERF3-16	Forward	GCCATGGAGGCCAGTGAATTC ATGTATAATTCCCTTTCTCAAAAAG	56.3	759 bp
	Reverse	AGCTCGAGCTCGATGGATCCC CTACTTCCTCCTGAAGCCGA	57.1
AD-SlERF3-16-N	Forward	GCCATGGAGGCCAGTGAATTC ATGTATAATTCCCTTTCTCAAAAAG	56.3	726 bp
	Reverse	AGCTCGAGCTCGATGGATCCC CTCCACAGTGACACTTACCCC	56.7
AD-SlERF4-1	Forward	GCCATGGAGGCCAGTGAATTC ATGCTTAAGCCTTTGTCATCAAAAT	61.1	1053 bp
	Reverse	AGCTCGAGCTCGATGGATCCC TTATGGGCATGCTATATTGAGGG	61.2
AD-SlERF4-1-N	Forward	GCCATGGAGGCCAGTGAATTC ATGCTTAAGCCTTTGTCATCAAAAT	61.1	813 bp
	Reverse	AGCTCGAGCTCGATGGATCCC ATCCATACTTTCACCAATTTGAGAC	58.8
AD-SlERF4-10	Forward	GCCATGGAGGCCAGTGAATTC ATGGAAGGAGAGAAGAGAAAAC	54.1	447 bp
	Reverse	AGCTCGAGCTCGATGGATCCC TCAGTTATCTTCGTCGCAAC	53.6
AD-SlERF4-10-N	Forward	GCCATGGAGGCCAGTGAATTC ATGGAAGGAGAGAAGAGAAAAC	54.1	399 bp
	Reverse	AGCTCGAGCTCGATGGATCCC AGGCTTCATCATCATCCTTG	54.7
AD-SlERF4-11	Forward	GCCATGGAGGCCAGTGAATTC ATGTCATCAAACTCCAAGAAGTTG	58	747 bp
	Reverse	AGCTCGAGCTCGATGGATCCC TTAACCACACCATGGAGGAAAAT	60.4
AD-SlERF4-11-N	Forward	GCCATGGAGGCCAGTGAATTC ATGTCATCAAACTCCAAGAAGTTG	58	717 bp
	Reverse	AGCTCGAGCTCGATGGATCCC ATCATCCAAGTTGTATCCACCTATT	58.4
AD-SlERF5-8	Forward	GCCATGGAGGCCAGTGAATTC ATGACGAAACAAGATGAAGGATT	57.5	606 bp
	Reverse	AGCTCGAGCTCGATGGATCCC CTACACCAACTCCATCTTGTTCTC	57.6
AD-SlERF5-8-N	Forward	GCCATGGAGGCCAGTGAATTC ATGATACGACAACATCTCCTCG	56.8	570 bp
	Reverse	AGCTCGAGCTCGATGGATCCC CTACACCAACTCCATCTTGTTCTC	57.6
AD-SlERF7-2	Forward	GCCATGGAGGCCAGTGAATTC ATGCGCCACCGGAAGTCGTC	67.6	597 bp
	Reverse	AGCTCGAGCTCGATGGATCCC TTAGAGGCATAAAGCGGTGACGTGC	68.7
AD-SlERF7-2-N	Forward	GCCATGGAGGCCAGTGAATTC ATGCGCCACCGGAAGTCGTC	67.6	519 bp
	Reverse	AGCTCGAGCTCGATGGATCCC GAACGGCAGAGGTTGTTTGGTCAC	66.8
AD-SlERF7-3	Forward	GCCATGGAGGCCAGTGAATTC ATGGCTGTGAAAGATAAGGCTGT	60	678 bp
	Reverse	AGCTCGAGCTCGATGGATCCC TTAAACTTCCATAGGTGGCGC	59.8
AD-SlERF7-3-N	Forward	GCCATGGAGGCCAGTGAATTC ATGGCTGTGAAAGATAAGGCTGT	60	636 bp
	Reverse	AGCTCGAGCTCGATGGATCCC TCCCTTTTTCCCATAATGTTTCTC	61
AD-SlERF7-5	Forward	GCCATGGAGGCCAGTGAATTC ATGCGGAGAAGCAGAGCAGC	62.8	723 bp
	Reverse	AGCTCGAGCTCGATGGATCCC TCAAAGACATAGTGCTGTGCAGTG	60.7
AD-SlERF7-5-N	Forward	GCCATGGAGGCCAGTGAATTC ATGCGGAGAAGCAGAGCAGC	62.8	639 bp
	Reverse	AGCTCGAGCTCGATGGATCCC GAAAGGCAACGGCTTTCTGAAAG	64.6
AD-SlERF10-1	Forward	GCCATGGAGGCCAGTGAATTC ATGAGAAGAGGCAGAGCAACTC	58	666 bp
	Reverse	AGCTCGAGCTCGATGGATCCC TCAAAGACATAGTGCTGTGCAGT	57.8
AD-SlERF10-1-N	Forward	GCCATGGAGGCCAGTGAATTC ATGAGAAGAGGCAGAGCAACTC	58	588 bp
	Reverse	AGCTCGAGCTCGATGGATCCC GAAAGGCAGTGGATTTCTGAG	56.6
AD-SlERF10-2	Forward	GCCATGGAGGCCAGTGAATTC ATGGCGCCTAAGGAAAAAATT	60.2	669 bp
	Reverse	AGCTCGAGCTCGATGGATCCC TCACATGTTTTCCGGTGGAG	58.8
AD-SlERF10-2-N	Forward	GCCATGGAGGCCAGTGAATTC ATGGCGCCTAAGGAAAAAATT	60.2	627 bp
	Reverse	AGCTCGAGCTCGATGGATCCC ACCGGCGGTGGTTGATTT	60.7
AD-SlERF12-1	Forward	GCCATGGAGGCCAGTGAATTC ATGCCCCGTCGGAAAAATCC	65.6	582 bp
	Reverse	AGCTCGAGCTCGATGGATCCC CTAGAAACACAAAGGGGTGATGATTTG	64.7
AD-SlERF12-1-N	Forward	GCCATGGAGGCCAGTGAATTC ATGCCCCGTCGGAAAAATCC	65.6	522 bp
	Reverse	AGCTCGAGCTCGATGGATCCC AAACGGCAGAGGATCTTTACAAAACG	66.4
