# Supplementary material for: Function Analysis of the ERF and DREB Subfamilies in Tomato Fruit Development and Ripening
Source: Front Plant Sci. 2022 Mar 4;13:849048. doi: 10.3389/fpls.2022.849048 (PMC8931701; doi:10.3389/fpls.2022.849048)
Supplement: Supplementary file 7 [file Table_7.XLSX]

## Sheet: Sheet1
Supplementary Table S7. The TPM mean value of 15 DREB and 21 ERF subfamily genes in tomato fruit development and ripening
	ID	Gene name	8	15	21	28	34	42	48	50	53 (DPA)
I-A	Solyc08g007820	SlERF8-2	0.0889735	0.0542593	0.0220293	0	0	0.0207162	0.727523	2.02245	1.71485
	Solyc06g066540	SlERF6-8	9.10392	43.9602	38.0966	25.1142	12.4284	8.54063	0.153872	0.642441	0.764652
	Solyc12g044390	SlERF12-9	0.68542	0.778146	1.55066	2.39964	1.18014	0.920101	0.0866365	0.0669005	0.112372
	Solyc12g008350	SlERF12-2	50.5497	26.1008	16.2096	20.5952	16.0189	26.7257	2.30027	0.93769	1.77695
	Solyc05g050830	SlERF5-5	28.0149	68.6085	57.3599	46.3335	39.6999	46.5937	3.10518	1.86734	1.006
	Solyc01g090560	SlERF1-13	6.37855	6.27534	3.62956	3.45673	2.50522	1.20409	0.0301368	0.0310907	0.0632535
	Solyc04g078640	SlERF4-10	1.25958	1.86108	3.17202	6.38259	11.6482	23.3162	102.712	137.859	161.856
	Solyc11g012980	SlERF11-4	0.450687	0.535479	0.431856	0.670131	0.72826	0.628752	1.08601	1.49919	4.35517
	Solyc10g076370	SlERF10-4	0.206029	0.312312	0.705048	1.95017	3.04835	11.5014	11.0011	18.5409	21.491
	Solyc05g052410	SlERF5-11	0.252016	0.192791	0.347286	1.02004	1.91779	1.97605	6.29852	8.92451	11.9564
	Solyc06g050520	SlERF6-2	0.212861	0.175093	0.534923	1.38069	1.78357	2.19383	5.04841	5.76935	8.77948
I-B	Solyc12g009490	SlERF12-4	10.2039	14.0608	15.3377	20.6126	7.70479	8.01706	0	0.029516	0.0338618
	Solyc06g053240	SlERF6-4	21.9131	36.4146	31.8815	16.9245	9.18354	5.48325	0	0	0.114159
	Solyc08g082210	SlERF8-14	5.51652	2.81545	3.60705	3.14382	4.72306	4.3948	20.3457	23.4592	22.4611
II-A	Solyc04g071770	SlERF4-7	0.168486	0.0438368	0.00975317	0.0311497	0.116528	0.369951	7.39139	12.446	14.3227
	Solyc12g056590	SlERF12-12	0.837668	1.07418	1.75939	3.18358	3.27531	4.19053	22.0665	30.0569	31.085
	Solyc03g118190	SlERF3-17	0.169544	0.21026	0.375734	0.237611	0.395277	0.501099	1.32904	1.88775	2.46371
	Solyc01g065980	SlERF1-6	557.871	775.15	1135.29	819.943	652.383	778.595	1390.14	1371.65	1365.72
	Solyc06g063070	SlERF6-6	147.466	156.005	202.159	271.075	354.547	377.943	918.809	790.574	743.535
II-B	Solyc05g052040	SlERF5-9	2.52083	3.59454	3.46536	6.39531	11.4688	9.93131	12.4725	19.103	25.4677
	Solyc03g093550	SlERF3-10	6.17797	13.7423	16.2483	20.4391	28.2095	16.1389	4.74642	1.01697	1.47563
	Solyc03g093540	SlERF3-9	0.653573	1.18685	1.53481	3.80084	8.61574	4.33724	1.32714	0.182987	0.633352
	Solyc05g052030	SlERF5-8	3.38746	3.44347	5.69156	8.30877	11.366	9.6892	10.1616	20.226	31.3575
	Solyc11g011740	SlERF11-2	6.45132	6.18689	3.43218	4.76859	3.65928	5.32257	1.07446	1.3544	1.64589
	Solyc04g014530	SlERF4-3	1.92665	8.06969	13.6829	19.7238	15.6582	25.1284	1.159	0.149097	0.422021
	Solyc02g077370	SlERF2-4	1.29474	2.37315	3.50447	3.64242	4.46594	13.7652	13.1659	2.82452	8.46043
	Solyc03g093610	SlERF3-12	13.0461	21.9119	20.731	14.0693	13.1476	8.02263	2.82505	1.48683	1.7011
	Solyc05g052050	SlERF5-10	4.66978	5.55606	7.2461	7.8289	11.9145	12.6373	41.9666	48.4942	48.3276
	Solyc08g078180	SlERF8-8	0	0	0	0	0.0553437	0	0.993238	0.251184	1.6023
	Solyc01g090340	SlERF1-11	181.22	56.0747	3.77825	1.89964	1.18727	2.04505	0	0	0.955612
III	Solyc06g051840	SlERF6-3	4.78702	1.52947	0.948852	0.775074	0.590654	0.641941	0.211133	0.0183255	0.156143
	Solyc06g082590	SlERF6-11	12.5718	14.1908	13.5505	16.6418	19.1547	21.8191	4.32623	1.86384	4.70877
IV	Solyc03g006320	SlERF3-4	2.96048	3.07759	3.61936	2.78946	2.55532	2.54395	0.232761	0.032958	0
	Solyc10g009110	SlERF10-2	54.3966	61.7408	46.221	46.6963	38.3792	37.2774	15.6029	11.1857	17.7953
	Solyc02g077840	SlERF2-6	5.66592	1.6509	1.66056	0.999158	1.01788	1.18204	0.511378	0.462819	0.521284
V	Solyc03g114440	SlERF3-13	0.270608	0.702149	2.28304	2.10489	2.53119	2.24816	0.526297	0.18102	0.132833
