# Supplementary material for: Function Analysis of the ERF and DREB Subfamilies in Tomato Fruit Development and Ripening
Source: Front Plant Sci. 2022 Mar 4;13:849048. doi: 10.3389/fpls.2022.849048 (PMC8931701; doi:10.3389/fpls.2022.849048)
Supplement: Supplementary file 9 [file Table_9.XLSX]

## Sheet: Sheet1
Supplementary Table S9. The ARF, DRE/CRT, and GCC boxes statistic of 5000 bp promoter of 15 DREB and 21 ERF subfamily genes
Gene name	Site	Element
SlERF8-2	-2483	ARF
SlERF8-2	-2392	ARF
SlERF8-2	-2328	ARF
SlERF8-2	-2243	ARF
SlERF8-2	-2217	ARF
SlERF8-2	-1025	ARF
SlERF8-2	-669	ARF
SlERF8-2	-362	ARF
SlERF6-8	-4567	ARF
SlERF6-8	-2293	ARF
SlERF12-9	-4913	ARF
SlERF12-9	-4186	ARF
SlERF12-9	-3289	ARF
SlERF12-2	-4683	ARF
SlERF12-2	-2203	DRE/CRT
SlERF12-2	-2182	ARF
SlERF12-2	-79	ARF
SlERF5-5	-2717	ARF
SlERF5-5	-2716	DRE/CRT
SlERF5-5	-1436	ARF
SlERF5-5	-997	ARF
SlERF5-5	-944	ARF
SlERF5-5	-868	ARF
SlERF5-5	-799	ARF
SlERF4-10	-4967	ARF
SlERF4-10	-4132	ARF
SlERF4-10	-4131	DRE/CRT
SlERF4-10	-3744	DRE/CRT
SlERF4-10	-3428	ARF
SlERF4-10	-2678	DRE/CRT
SlERF4-10	-2181	ARF
SlERF4-10	-1941	ARF
SlERF4-10	-848	DRE/CRT
SlERF4-10	-460	ARF
SlERF4-10	-459	DRE/CRT
SlERF4-10	-419	GCC
SlERF11-4	-1076	ARF
SlERF11-4	-273	ARF
SlERF10-4	-2738	ARF
SlERF5-11	-4952	ARF
SlERF5-11	-4177	DRE/CRT
SlERF5-11	-2112	ARF
SlERF6-2	-4689	ARF
SlERF6-2	-3808	ARF
SlERF6-2	-3777	ARF
SlERF6-2	-3664	ARF
SlERF6-2	-2072	ARF
SlERF12-4	-4501	GCC
SlERF12-4	-4496	ARF
SlERF12-4	-4448	DRE/CRT
SlERF12-4	-3680	ARF
SlERF12-4	-1116	ARF
SlERF12-4	-197	DRE/CRT
SlERF12-4	-196	ARF
SlERF8-14	-4793	ARF
SlERF8-14	-4550	ARF
SlERF8-14	-975	ARF
SlERF4-7	-4945	ARF
SlERF4-7	-2662	ARF
SlERF4-7	-1835	ARF
SlERF4-7	-1629	DRE/CRT
SlERF4-7	-1628	ARF
SlERF4-7	-570	ARF
SlERF4-7	-255	ARF
SlERF4-7	-219	ARF
SlERF4-7	-115	DRE/CRT
SlERF12-12	-4268	ARF
SlERF12-12	-3451	ARF
SlERF12-12	-1414	ARF
SlERF12-12	-1388	ARF
SlERF12-12	-1069	ARF
SlERF12-12	-444	DRE/CRT
SlERF12-12	-443	ARF
SlERF12-12	-357	DRE/CRT
SlERF12-12	-39	GCC
SlERF3-17	-4950	ARF
SlERF3-17	-4540	ARF
SlERF3-17	-3139	ARF
SlERF3-17	-2798	ARF
SlERF3-17	-2614	ARF
SlERF3-17	-2247	ARF
SlERF3-17	-1156	ARF
SlERF3-17	-237	ARF
SlERF3-17	-33	ARF
SlERF6-6	-2904	ARF
SlERF6-6	-2594	ARF
SlERF5-9	-4762	ARF
SlERF5-9	-3324	ARF
SlERF5-9	-3323	DRE/CRT
SlERF3-10	-4392	ARF
SlERF3-10	-4071	ARF
SlERF3-10	-3908	ARF
SlERF3-10	-260	ARF
SlERF3-9	-4635	ARF
SlERF3-9	-4185	ARF
SlERF3-9	-4111	ARF
SlERF3-9	-4036	ARF
SlERF3-9	-3961	ARF
SlERF3-9	-3924	ARF
SlERF3-9	-3847	ARF
SlERF3-9	-3770	ARF
SlERF3-9	-3693	ARF
SlERF3-9	-3616	ARF
SlERF5-8	-3669	ARF
SlERF5-8	-2683	ARF
SlERF5-8	-1493	ARF
SlERF5-8	-421	ARF
SlERF5-8	-48	ARF
SlERF11-2	-4421	ARF
SlERF11-2	-3918	ARF
SlERF11-2	-3786	ARF
SlERF11-2	-2815	ARF
SlERF4-3	-2972	ARF
SlERF4-3	-1197	DRE/CRT
SlERF2-4	-4363	ARF
SlERF2-4	-4319	ARF
SlERF2-4	-4287	ARF
SlERF2-4	-4249	ARF
SlERF2-4	-2553	ARF
SlERF2-4	-2368	ARF
SlERF2-4	-2243	ARF
SlERF3-12	-3419	ARF
SlERF3-12	-3237	ARF
SlERF3-12	-1645	ARF
SlERF5-10	no	no
SlERF8-8	-1415	ARF
SlERF6-3	-4841	ARF
SlERF6-3	-2254	GCC
SlERF6-3	-1613	DRE/CRT
SlERF6-3	-1612	ARF
SlERF6-3	-1371	DRE/CRT
SlERF6-3	-491	ARF
SlERF6-11	-3616	ARF
SlERF6-11	-3535	ARF
SlERF6-11	-3108	ARF
SlERF6-11	-3063	ARF
SlERF6-11	-1997	ARF
SlERF6-11	-1770	ARF
SlERF6-11	-433	ARF
SlERF3-4	-3903	DRE/CRT
SlERF3-4	-3845	GCC
SlERF3-4	-3776	GCC
SlERF3-4	-3773	DRE/CRT
SlERF3-4	-3772	ARF
SlERF3-4	-3765	ARF
SlERF3-4	-2104	ARF
SlERF3-4	-2078	ARF
SlERF10-2	-4806	ARF
SlERF10-2	-2355	GCC
SlERF10-2	-1232	ARF
SlERF10-2	-1071	DRE/CRT
SlERF10-2	-1070	ARF
SlERF10-2	-971	ARF
SlERF10-2	-178	GCC
SlERF10-2	-92	GCC
SlERF2-6	-4689	ARF
SlERF2-6	-4685	ARF
SlERF2-6	-4592	ARF
SlERF2-6	-4579	ARF
SlERF2-6	-3112	ARF
SlERF2-6	-2071	ARF
SlERF2-6	-865	DRE/CRT
SlERF2-6	-155	DRE/CRT
SlERF2-6	-140	ARF
SlERF3-13	-4820	ARF
SlERF3-13	-4796	ARF
SlERF3-13	-2108	DRE/CRT
SlERF3-13	-1831	DRE/CRT
SlERF1-6	-4196	DRE/CRT
SlERF1-6	-3632	ARF
SlERF1-11	-1620	DRE/CRT
SlERF1-11	-560	ARF
SlERF1-13	-4612	ARF
SlERF6-4	-4521	ARF
SlERF6-4	-4464	ARF
SlERF6-4	-259	DRE/CRT
SlERF6-4	-258	ARF
SlERF6-4	-136	DRE/CRT
SlERF6-4	-135	ARF
